# Supplementary material for: Exploration of Molecular Structure, DFT Calculations, and Antioxidant Activity of a Hydrazone Derivative
Source: Antioxidants (Basel). 2022 Oct 28;11(11):2138. doi: 10.3390/antiox11112138 (PMC9686989; doi:10.3390/antiox11112138)
Supplement: Supplementary file 1 [file antioxidants-11-02138-s001.zip]

Archive with 1 entries (1 files):
- antioxidants-1973435-supplementary.pdf
